# Supplementary material for: Platelet-Derived Extracellular Vesicles Stimulate Migration through Partial Remodelling of the Ca2+ Handling Machinery in MDA-MB-231 Breast Cancer Cells
Source: Cells. 2022 Oct 4;11(19):3120. doi: 10.3390/cells11193120 (PMC9564117; doi:10.3390/cells11193120)
Supplement: Supplementary file 1 [file cells-11-03120-s001.zip]

Archive with 1 entries (1 files):
- cells-1940806-supplementary.pdf
